# Supplementary material for: 2-kupl: mapping-free variant detection from DNA-seq data of matched samples
Source: BMC Bioinformatics. 2021 Jun 5;22:304. doi: 10.1186/s12859-021-04185-6 (PMC8180056; doi:10.1186/s12859-021-04185-6)
Supplement: Supplementary file 6 — Additional file 6: Table S5. 2-kupl detected structural variants that are missed by Delly. [file 12859_2021_4185_MOESM6_ESM.xlsx]

## Sheet: README
Table S5 2-kupl detected structural variants that are missed by Delly
The SV_type column indicates the different typs of simulated SVs, including translocations, duplications, deletions and inversions.
The contig column represents the contigs assembled by 2-kupl corresponding to the SVs.
The other columns are extracted from the BAM file of simulated WGS data using BWA algorithm

## Sheet: suppl
SV_type	SV_number	contig	MAPQ	CIGAR	insert_size	read	read quality
trans	1	GTGGACATTTGGAGCGCTTTGATGCCTTTCTGTAGTATCTGGATGTGGACATTTG	0	*	0	CACCGTAGGCATCAAAGCGCTCCAAATGTCCACATCCAGATACTACAGAAAGGCATCAAAGCGCTCCAAATGTCCACTTCCAGATTCTTCCAAAAGAGTG	ABB@B@?@ABCCABD@DGB@?@BB@DA@BB@>A@BAA@B=?C>B?=?=?@@>??@@>?AA?>C=>>>@>??>C?>@==?>=<<?;;;><=?=<:=<<?<?
trans	1	GTGGACATTTGGAGCGCTTTGATGCCTTTCTGTAGTATCTGGATGTGGACATTTG	0	*	0	CAAAGCGCTCCAAATGTCCACATCCAGATACTACAGAAAGGCATCAAAGCGCTCCAAATGTCCACTTCCAGATTCTTCCAAAAGAGTGTTTCAAACGTGC	===;?=;<>>=<>=<<;?A@>@@=<>?C>==?<<B<A@=>A=BCB=A@=>BA@>??@>A@C@@@=ACA>AB>AAA@A@@AEBBA@AAADABABCAAA?>G
trans	1	GTGGACATTTGGAGCGCTTTGATGCCTTTCTGTAGTATCTGGATGTGGACATTTG	0	*	0	GGAAGATATTTACTTTTTCACCGTAGGCATCAAAGCGCTCCAAATGTCCACATCCAGATACTACAGAAAGGCATCAAAGCGCTCCAAATGTCCACTTCCA	=<<==<<=?@>;@=>>;<>?<??>B<=?>>A>@>;>><@@@ACB@?A=?<@@>ABAAB@A??>?@BABC@AEA?CC?>CA?AB@AA@AABBBACAACBB@
trans	1	GTGGACATTTGGAGCGCTTTGATGCCTTTCTGTAGTATCTGGATGTGGACATTTG	0	*	0	GTAGGCATCAAAGCGCTCCAAATGTCCACATCCAGATACTACAGAAAGGCATCAAAGCGCTCCAAATGTCCACTTCCAGATTCTTCCAAAAGAGTGTTTC	CBA>C?@BAABBB@AAAAAFB@A>??>ABB?AAC>AAB>?B@?@@>@B=>;=A?D?>=A>B?A>=??>A?>>=A>?<<A>?=>=>>>;<<<=;;=<=;?<
trans	1	GTGGACATTTGGAGCGCTTTGATGCCTTTCTGTAGTATCTGGATGTGGACATTTG	0	*	0	TCAAAGCGCTCCAAATGTCCACATCCAGATACTACAGAAAGGCATCAAAGCGCTCCAAATGTCCACTTCCAGATTCTTCCAAAAGAGTGTTTCAAACGTG	CDBDBCBC?B@AA@BAC?AC@@>BC?BECD>AC?@AC?ABB@A=C?A??>A?AAC=>@<=B@?=>>A??=A???;??<>@>?=>;>>==?;?;><=>A=>
trans	2	GAAGGAAGGGTACCAGCTCCTCCTTGTACCAACAAAATAAAGACAGGAAGTCTTTGGAA	0	*	0	GAATAGTTTCAGAAGGAAGGGTACCAGCTCCTCCTTGTACCAACAAAATAAAGACAGGAAGTCTTTGGAATAAGTGATCCCATCACAATGAATCAATTTG	A@>ECB@ACBAABECBD>@??C@CC>@AB??@AAAACB@>>?@AACA=@A@AA@@>?=C@?==?==?A??>??@==>>;=@>>=<=>>=@=?>;<=@<;=
trans	2	GAAGGAAGGGTACCAGCTCCTCCTTGTACCAACAAAATAAAGACAGGAAGTCTTTGGAA	0	*	0	CTATTGATTGGAATAGTTTCAGAAGGAAGGGTACCAGCTCCTCCTTGTACCAACAAAATAAAGACAGGAAGTCTTTGGAATAAGTGATCCCATCACAATG	?ABBBDBABAAA?@C@?AC>@??DA@AD@>@@B@A@@=@>A>ABA?BC>?=B?ACA?=@>B<A@=@<??><<@@=?<<=B>>@=?B;==>>?>?=<;=;<
trans	2	GAAGGAAGGGTACCAGCTCCTCCTTGTACCAACAAAATAAAGACAGGAAGTCTTTGGAA	0	*	0	ATTGTGATGGGATCACTTATTCCAAAGACTTCCTGTCTTTATTTTGTTGGTACAAGGAGGAGCTGGTACCCTTCCTTCTGAAACTATTCCAATCAATAGA	ED?@CDBB@AC?ED?ACCDFBACBAC@@BA@?C>AA@@B?@@?>B>EAE=A>BA@@?>??@=A=<?><A>>A@<A<A<=;<=>=>>>@>;?><;==<=;<
trans	2	GAAGGAAGGGTACCAGCTCCTCCTTGTACCAACAAAATAAAGACAGGAAGTCTTTGGAA	0	*	0	GATGGGATCACTTATTCCAAAGACTTCCTGTCTTTATTTTGTTGGTACAAGGAGGAGCTGGTACCCTTCCTTCTGAAACTATTCCAATCAATAGAAAAAG	?;=?>:<;?==:@><=<?>@A>?=??>;???>>@=??>>@@<??=??=??=BAB>@AADA?=BA>?AACB@A>BB@BDA>@CBCC@DBB@C?BCBCCBCA
trans	2	GAAGGAAGGGTACCAGCTCCTCCTTGTACCAACAAAATAAAGACAGGAAGTCTTTGGAA	0	*	0	TTGTGATGGGATCACTTATTCCAAAGACTTCCTGTCTTTATTTTGTTGGTACAAGGAGGAGCTGGTACCCTTCCTTCTGAAACTATTCCAATCAATAGAA	=<=;<=>?<>?====?;=>>??<?<>A==@@>==@A?><<B@?>?ACB>??>A>@@@@BAA@A?EAA?C@@AAB??EA?@D?CBBBDAABB?BA@C@AEC
trans	2	GAAGGAAGGGTACCAGCTCCTCCTTGTACCAACAAAATAAAGACAGGAAGTCTTTGGAA	0	*	0	GTGATGGGATCACTTATTCCAAAGACTTCCTGTCTTTATTTTGTTGGTACAAGGAGGAGCTGGTACCCTTCCTTCTGAAACTATTCCAATCAATAGAAAA	?==;;;<?>>>?<=<>;<=?<==<A=A=??@@=>>?@B>@=>>@>B>B=@=?CA@ABBB>A@BCA?AACBB?@C@AA@@B?@ABA@AA@CABC@=@BB@D
trans	2	GAAGGAAGGGTACCAGCTCCTCCTTGTACCAACAAAATAAAGACAGGAAGTCTTTGGAA	0	*	0	ATGGCAAATTGATTCATTGTGATGGGATCACTTATTCCAAAGACTTCCTGTCTTTATTTTGTTGGTACAAGGAGGAGCTGGTACCCTTCCTTCTGAAACT	BB?>??CD@?ACAAC@D@CEDD@@AA>CA>?@ABACBA?BBDA@?C@?>>?C@@>?B@=?A>??A>=>?A=A==?=?>@A>=>?<?;>><>@>>>>?;==
trans	2	GAAGGAAGGGTACCAGCTCCTCCTTGTACCAACAAAATAAAGACAGGAAGTCTTTGGAA	0	*	0	GGGATCACTTATTCCAAAGACTTCCTGTCTTTATTTTGTTGGTACAAGGAGGAGCTGGTACCCTTCCTTCTGAAACTATTCCAATCAATAGAAAAAGAGA	?@BC?DBDBBDA@B@C?=CECA?A=ABD@?D@@A@B?CA?B@CDA?B?CA<=C>BB==??>B;?<<B@?A>==<==A<?=?>=>=<<<?>=>?A<@<=;=
trans	2	GAAGGAAGGGTACCAGCTCCTCCTTGTACCAACAAAATAAAGACAGGAAGTCTTTGGAA	0	*	0	GTTCCAATGGCAAATTGATTCATTGTGATGGGATCACTTATTCCAAAGACTTCCTGTCTTTATTTTGTTGGTACAAGGAGGAGCTGGTACCCTTCCTTCT	CBAB@@D@AADAADCCC@AB@ADAA@>?@@B@@A@?@A?>@=AA@@B@?E??@BAC=?@>??>?><>A@C?>=>B?><?=<?>>=<<=?<===>=?=>==
trans	2	GAAGGAAGGGTACCAGCTCCTCCTTGTACCAACAAAATAAAGACAGGAAGTCTTTGGAA	0	*	0	ATGGGATCACTTATTCCAAAGACTTCCTGTCTTTATTTTGTTGGTACAAGGAGGAGCTGGTACCCTTCCTTCTGAAACTATTCCAATCAATAGAAAAAGA	??>=<>==><>@@=B>;?<=>@>>>?=??@??@>@@A>@=?C?>?@@@=?>@C@@A@C@@@ABAD@AB@@@@?@A@@A>@ABAAA?AABCBB?BBCC>BD
trans	2	GAAGGAAGGGTACCAGCTCCTCCTTGTACCAACAAAATAAAGACAGGAAGTCTTTGGAA	0	*	0	TTCATTGTGATGGGATCACTTATTCCAAAGACTTCCTGTCTTTATTTTGTTGGTACAAGGAGGAGCTGGTACCCTTCCTTCTGAAACTATTCCAATCAAT	<?><>=A;?<=?==<>><><??><?=BC?>?=>B=?A?A?==@?@A?>?@??A?A@>@?AC=@@@A??>?AA?A@?@@BEBABCA@@@@C??BBDA?BC@
trans	3	GTGAAATGCAGCCTACCATAGGATCACTGACCCTTCACATTTCTGGGCCTCAGCCACAGC	0	*	0	TCTGGGCACCTGCTGCAGCTGTGGCTGAGGCCCAGAAATGTGAAGGGTCAGTGATCCTATGGTAGGCTGCATTTCACACAGTTTTCTCTAGCCAAAGAAA	CBACAE@DAABB>DA@@CBCB@A@ACA@BBBC?AC>BCA>A?B>CAA>?=A=?AA??>=?>=@?>=<@AA?@??>B??;<?==?@<=;=@=><<=>==<@
trans	3	GTGAAATGCAGCCTACCATAGGATCACTGACCCTTCACATTTCTGGGCCTCAGCCACAGC	0	*	0	CTGGTTCTGACCTCTGGGCACCTGCTGCAGCTGTGGCTGAGGCCCAGAAATGTGAAGGGTCAGTGATCCTATGGTAGGCTGCATTTCACACAGTTTTCTC	D@?A@BACBBD@AC@AABCABACDA?ADD@A@>?AABAB@B@>A=?=D?=BA?>>?@>??;A@>==@=?AC>?><?@A@?=?>=@><>>><><=;>====
trans	3	GTGAAATGCAGCCTACCATAGGATCACTGACCCTTCACATTTCTGGGCCTCAGCCACAGC	0	*	0	CTCTGGTTCTGACCTCTGGGCACCTGCTGCAGCTGTGGCTGAGGCCCAGAAATGTGAAGGGTCAGTGATCCTATGGTAGGCTGCATTTCACACAGTTTTC	=?>;<>;?=>=??>@?;@>@><>>=<<@=A@?A@>B@=@@?@C@@?C@B<=>B@>?@?@A==@B?ABDA@B?@@AAAAC?AABD@ACBBBCAAABABAEB
trans	3	GTGAAATGCAGCCTACCATAGGATCACTGACCCTTCACATTTCTGGGCCTCAGCCACAGC	0	*	0	TGTGAAATGCAGCCTACCATAGGATCACTGACCCTTCACATTTCTGGGCCTCAGCCACAGCTGCAGCAGGTGCCCAGAGGTCAGAACCAGAGATCCCAGA	CAEDAC@C?C>ABA@ACDCB@BC@@AACBB@BA?A@BB>@AAA?BB=AB@=A@=B???=?B?=>=@?@>==??B==>?>>><?<>=?==<=<<=>=;==@
trans	3	GTGAAATGCAGCCTACCATAGGATCACTGACCCTTCACATTTCTGGGCCTCAGCCACAGC	0	*	0	AGCTGTGGCTGAGGCCCAGAAATGTGAAGGGTCAGTGATCCTATGGTAGGCTGCATTTCACACAGTTTTCTCTAGCCAAAGAAATGCTAGCTATGGTTTT	AC@D=CDC@AB@BB@B@@A??C@BB?>F@A>>C@@@BA>B@A>A@A>AD<?B@?@??==BB??>@@>?<>B?@=?><<>@<;=>=?==><<?==<;><=>
trans	3	GTGAAATGCAGCCTACCATAGGATCACTGACCCTTCACATTTCTGGGCCTCAGCCACAGC	0	*	0	CACCTGCTGCAGCTGTGGCTGAGGCCCAGAAATGTGAAGGGTCAGTGATCCTATGGTAGGCTGCATTTCACACAGTTTTCTCTAGCCAAAGAAATGCTAG	=>@=A?=<C=<>=@=<<=A>@=?B?;?>@@<@>C@??>@?A>>==@??A@??>>A@??>@?B>D?@@?CAC>A?ABC>??BCACAB>A>BFCABDD@ABA
trans	3	GTGAAATGCAGCCTACCATAGGATCACTGACCCTTCACATTTCTGGGCCTCAGCCACAGC	0	*	0	CCTCTGGGCACCTGCTGCAGCTGTGGCTGAGGCCCAGAAATGTGAAGGGTCAGTGATCCTATGGTAGGCTGCATTTCACACAGTTTTCTCTAGCCAAAGA	=;==>>>?><==<<?;><;=>><>AC@=<?=>=<?B=@<BA?A??A?BB@=@=A@ACC@?>??A?>AB@?DA@AA@DBACA?ACCC@@CBACACB@B?CB
trans	3	GTGAAATGCAGCCTACCATAGGATCACTGACCCTTCACATTTCTGGGCCTCAGCCACAGC	0	*	0	CCTCTGGGCACCTGCTGCAGCTGTGGCTGAGGCCCAGAAATGTGAAGGGTCAGTGATCCTATGGTAGGCTGCATTTCACACAGTTTTCTCTAGCCAAAGA	:;;<<=><@=<;<=<=<>;@===?B@>???<<>>??>B?@@?@=@@?A>@@?>CF?@>=@C>A?A@@@BA>BABBACBBC=D@B?CBD@B@@BAA@AABC
trans	3	GTGAAATGCAGCCTACCATAGGATCACTGACCCTTCACATTTCTGGGCCTCAGCCACAGC	0	*	0	CTGGGCACCTGCTGCAGCTGTGGCTGAGGCCCAGAAATGTGAAGGGTCAGTGATCCTATGGTAGGCTGCATTTCACACAGTTTTCTCTAGCCAAAGAAAT	=;:>;<<:=?==<??=@???>?A=?;>>B@@>@>@=?BACC?=>=B?B>@@@C?B@@@?>>BC?@@ABABAADAA??@BBDAC@??AB@C@ADCADA?D?
trans	3	GTGAAATGCAGCCTACCATAGGATCACTGACCCTTCACATTTCTGGGCCTCAGCCACAGC	0	*	0	CCTCTGGGCACCTGCTGCAGCTGTGGCTGAGGCCCAGAAATGTGAAGGGTCAGTGATCCTATGGTAGGCTGCATTTCACACAGTTTTCTCTAGCCAAAGA	DDCB@@A@@BAB>>AACAA@AB?BA>C>@@B=BBC@?D?AD?@A?=@@B>?>C==>=?EAA<DB@@><><@B?B><>@<>?===?<??===<>=;?<<<A
trans	4	TACACCATGGAATACTAAGCAGCCATAAAAGGCTGGTCTCGAACTCCTGACCTCAAGT	0	*	0	TATACACCATGGAATACTAAGCAGCCATAAAAGGCTGGTCTCGAACTCCTGACCTCAAGTGATCCACCCTCCTCAGCCTCCCAAAGTGCTGGGATTACAG	>=<==;<==?:<<<>=<<?=?C><>=@=C@>@?=?>C@>=??BA?=??@@@=>?@AB@AAEB=BAABB??C?@=B@=CBA?D?AD?BB@ACCBABDFCBE
trans	4	TACACCATGGAATACTAAGCAGCCATAAAAGGCTGGTCTCGAACTCCTGACCTCAAGT	0	*	0	TTTGGGAGGCTGAGGAGGGTGGATCACTTGAGGTCAGGAGTTCGAGACCAGCCTTTTATGGCTGCTTAGTATTCCATGGTGTATATGTGCCACATTTTCT	CB@@BABB?CC?BC@ABBBABEABDBBB@@CADC?AA@?>@A>A>A@C?<@@@BAA>AE@BAA?B@=A<><=??@=>?>>?<>?<??@>A<;:?=:;==>
trans	4	TACACCATGGAATACTAAGCAGCCATAAAAGGCTGGTCTCGAACTCCTGACCTCAAGT	0	*	0	TAGACTGGATTAAGAAAATGTGGCACATATACACCATGGAATACTAAGCAGCCATAAAAGGCTGGTCTCGAACTCCTGACCTCAAGTGATCCACCCTCCT	A<<<>==<<??==?<?>>@=@=<?@?=>>=<@?@@??@A?A>?CA=@=??@@=ABAB@A=B?>D@=B>>A?A@B?EC@BAC?CABBC@BBAC?>C@D@CA
trans	4	TACACCATGGAATACTAAGCAGCCATAAAAGGCTGGTCTCGAACTCCTGACCTCAAGT	0	*	0	TTTGGGAGGCTGAGGAGGGTGGATCACTTGAGGTCAGGAGTTCGAGACCAGCCTTTTATGGCTGCTTAGTATTCCATGGTGTATATGTGCCACATTTTCT	CAB@C?CBACB>A@BCCDA?B>@B@BA@A@A@D@A>?@>@?B?@?<@=?>>?C?CAA=?>>A>=>@<?@=A=<=?;A??<@@<<>@A;;>;<=?<?><;>
trans	5	ATAAACACACACCTTAGCCTAGGCCTACACAGTCGGTTTGTTCACACCAACATCACCAA	0	*	0	GCTCATGTGTTTGGTGATGTTGGTGTGAACAAACCGACTGTGTAGGCCTAGGCTAAGGTGTGTGTTTATGTCTTAGTTTTTAACAAAAAAGTTTTAAAAG	A@@D?AFCABB?A>B?CBABAA@B?DD>@=B@ABAB>CB@?@=AB?F>A@A@?@DA?=A>@>?@B@@>@>??>?@?>><=>B=?>?>==B>A=<=:<>?;
trans	6	GCTTTAATTCCAGCACTCTAGGAGGCCCAGAATACAAAAATTAGCCAGGAATGATGGCGT	0	*	0	TCCCAAGTAGCTGGGAGTACAGGCTTACGCCATCATTCCTGGCTAATTTTTGTATTCTGGGCCTCCTAGAGTGCTGGAATTAAAGCCAGCCTGGGTGTGA	ACC@>B@AC?>CB?BA@B?AAA@@?BBBBDC>>AACA@A?AA?=CA@??B?@=A>???>?>>?AC@<>A????>A@>A=<><<=>=>><@====>><;>;
trans	6	GCTTTAATTCCAGCACTCTAGGAGGCCCAGAATACAAAAATTAGCCAGGAATGATGGCGT	0	*	0	AGCCTCCCAAGTAGCTGGGAGTACAGGCTTACGCCATCATTCCTGGCTAATTTTTGTATTCTGGGCCTCCTAGAGTGCTGGAATTAAAGCCAGCCTGGGT	AAAEAB@D@CAAD@BBBCBECC?@@BCCA@>A@@@@?B@CC@@>AC?BDA==>?@=@D=@D>>?<<@<=@=??@?>;====;>?>><?=>>==>>=?;<<
trans	6	GCTTTAATTCCAGCACTCTAGGAGGCCCAGAATACAAAAATTAGCCAGGAATGATGGCGT	0	*	0	CTGGGAGTACAGGCTTACGCCATCATTCCTGGCTAATTTTTGTATTCTGGGCCTCCTAGAGTGCTGGAATTAAAGCCAGCCTGGGTGTGAGCCATTGCAC	DAC@CFFE?@?BAA@A?@BE@AAADAAAAAAAEAA@BB@?A>>A=A?@B?@B>>>@<?<>??@>>?=BA>>?=C<<>===>>>;=;@><=@>@=>;<><;
trans	6	GCTTTAATTCCAGCACTCTAGGAGGCCCAGAATACAAAAATTAGCCAGGAATGATGGCGT	0	*	0	TGGGAGTACAGGCTTACGCCATCATTCCTGGCTAATTTTTGTATTCTGGGCCTCCTAGAGTGCTGGAATTAAAGCCAGCCTGGGTGTGAGCCATTGCACC	?<;?=<=;>=BA;;<AA<<@A=><@??>@>??<?>@?@A?CB?>?AB@=CA>?CA><CAA>C=?@>CAAB@AAB@AA?BBAB@BDA@AC?@C@DBD@BAD
trans	6	GCTTTAATTCCAGCACTCTAGGAGGCCCAGAATACAAAAATTAGCCAGGAATGATGGCGT	0	*	0	TTACGCCATCATTCCTGGCTAATTTTTGTATTCTGGGCCTCCTAGAGTGCTGGAATTAAAGCCAGCCTGGGTGTGAGCCATTGCACCCAGCCAAAACTTT	<<<=;?<===?==;@>?A=@@>?=>>=>?@?@?>>@=?>=?A>@?C@?@>AB@B@@AA@B@?ACCC>??BA?@C@AB@BB@CABD@?EBAA@A>DBABBD
trans	6	GCTTTAATTCCAGCACTCTAGGAGGCCCAGAATACAAAAATTAGCCAGGAATGATGGCGT	0	*	0	TAGCTGGGAGTACAGGCTTACGCCATCATTCCTGGCTAATTTTTGTATTCTGGGCCTCCTAGAGTGCTGGAATTAAAGCCAGCCTGGGTGTGAGCCATTG	?F>BBABE@?@AAEAF?ABDABABABB@>@AA?>AA@?@@CA?BDAAC=AABB>B@><@@>@>>>@>?@>@>>>?@??>?>>>??=?@><?<<@;=;;<<
trans	6	GCTTTAATTCCAGCACTCTAGGAGGCCCAGAATACAAAAATTAGCCAGGAATGATGGCGT	0	*	0	GGGAGTACAGGCTTACGCCATCATTCCTGGCTAATTTTTGTATTCTGGGCCTCCTAGAGTGCTGGAATTAAAGCCAGCCTGGGTGTGAGCCATTGCACCC	DDACDADB@@@@EE?@@@A??@ADCACB>?BA?=@@B?B@AA>@?@D>BC@?C=@>@@A>A?<?@=@?B@=>>==>A?A>?<<<>=<>?<<==<<@<;=>
trans	6	GCTTTAATTCCAGCACTCTAGGAGGCCCAGAATACAAAAATTAGCCAGGAATGATGGCGT	0	*	0	GGAGTACAGGCTTACGCCATCATTCCTGGCTAATTTTTGTATTCTGGGCCTCCTAGAGTGCTGGAATTAAAGCCAGCCTGGGTGTGAGCCATTGCACCCA	<;?@<=<?=>><>=>?;=@@=;??>>??=>@@@=?@@A=@=B<?@@B>A???@??AA==@B@D?A>C@AA>B@ABAB@BAAB?BABC@BCB@@AECEBEA
trans	6	GCTTTAATTCCAGCACTCTAGGAGGCCCAGAATACAAAAATTAGCCAGGAATGATGGCGT	0	*	0	AGTAGCTGGGAGTACAGGCTTACGCCATCATTCCTGGCTAATTTTTGTATTCTGGGCCTCCTAGAGTGCTGGAATTAAAGCCAGCCTGGGTGTGAGCCAT	>:<?>=?;?<<=<=<=?>@A??<<@>?=DD>@@>>>@CCB<@@?AA@=>?>B??@=@??A@@?B@@@ABBC@@CA@?E@AABCAECBAABB@BBCEAE@C
trans	6	GCTTTAATTCCAGCACTCTAGGAGGCCCAGAATACAAAAATTAGCCAGGAATGATGGCGT	0	*	0	CCTCAGCCTCCCAAGTAGCTGGGAGTACAGGCTTACGCCATCATTCCTGGCTAATTTTTGTATTCTGGGCCTCCTAGAGTGCTGGAATTAAAGCCAGCCT	B===>?>>@?>?A==?A?=???=<<@=A>A?>@@@<@?>AA><=@@DB?BC>=@AA@>??ACCAA@=C@?A@@CCAA@?CEEB@CBBA=CAAD>BAACCB
del	7	GTGGAATCTGCAAGTGGATATTTGGATAGCGTAGTAACTGGAAGTGAACATTAGGACAGC	0	*	0	ATAGACCTGAAAGCTGTCCTAATGTTCACTTCCAGTTACTACGCTATCCAAATATCCACTTGCAGATTCCACAGAAAGATTGTTTCAAAACTGCTCTGTC	DECBCB@BADEADEB>BCF@CB?ABBC@A>@AB>?>A@???AB@>A>>A==A??>?@=>@??>>?>@@<>><>;;=>?<?=@=@<?==?;<=<=?>;>@=
del	7	GTGGAATCTGCAAGTGGATATTTGGATAGCGTAGTAACTGGAAGTGAACATTAGGACAGC	0	*	0	CACCATAGACCTGAAAGCTGTCCTAATGTTCACTTCCAGTTACTACGCTATCCAAATATCCACTTGCAGATTCCACAGAAAGATTGTTTCAAAACTGCTC	BA>AA@>>AD@BC@B@@ACBBBABBBDBD@ACA@@CA?A>>E>B>AAA@=AA>=@@=@=>?A@BAC@==>?@A=>>>?>?>?=>=>>@=@=><;>>;?<<
del	7	GTGGAATCTGCAAGTGGATATTTGGATAGCGTAGTAACTGGAAGTGAACATTAGGACAGC	0	*	0	ATATTTCCTTTCTCACCATAGACCTGAAAGCTGTCCTAATGTTCACTTCCAGTTACTACGCTATCCAAATATCCACTTGCAGATTCCACAGAAAGATTGT	=;==;<=>=A=;><<>>==>>A=>A=>=?=@?@<?=??@=A=@??=??B@A?C=>ABA@?DA?@@?ACAC<B?BABABC?BB?@BACD@@CADA?C>DCA
del	7	GTGGAATCTGCAAGTGGATATTTGGATAGCGTAGTAACTGGAAGTGAACATTAGGACAGC	0	*	0	TAGACCTGAAAGCTGTCCTAATGTTCACTTCCAGTTACTACGCTATCCAAATATCCACTTGCAGATTCCACAGAAAGATTGTTTCAAAACTGCTCTGTCA	<;><;<>===?==>=;;<>>>:>A?><@>>C>>>??>?>>>=@@@A?BAA>CCA@D@?>@A@AB?AAC@@@@B@CBA@@@BC?@A@BB=BCBCB@AC@E?
del	7	GTGGAATCTGCAAGTGGATATTTGGATAGCGTAGTAACTGGAAGTGAACATTAGGACAGC	0	*	0	AAGCATATTTCCTTTCTCACCATAGACCTGAAAGCTGTCCTAATGTTCACTTCCAGTTACTACGCTATCCAAATATCCACTTGCAGATTCCACAGAAAGA	CDB?@A@CA@ACDBABBA>ABA?AAABBDC>DB?AA@>?A@>>>@=@==@A??@@A@?==?@>=@>=>>??B>>><>@>??==>=><>>=@@<=><<;?>
del	7	GTGGAATCTGCAAGTGGATATTTGGATAGCGTAGTAACTGGAAGTGAACATTAGGACAGC	0	*	0	AAGCATATTTCCTTTCTCACCATAGACCTGAAAGCTGTCCTAATGTTCACTTCCAGTTACTACGCTATCCAAATATCCACTTGCAGATTCCACAGAAAGA	@@CE?@C@C@BCC?@B@A@ACAB>CAEA@AA@DCEBBC@??>AA>?C>@>=?@??@C?=@???>@=BB@?@>@@<<<=<=??>?>;;?;>@;<<<?><<=
del	7	GTGGAATCTGCAAGTGGATATTTGGATAGCGTAGTAACTGGAAGTGAACATTAGGACAGC	0	*	0	TTTCCTTTCTCACCATAGACCTGAAAGCTGTCCTAATGTTCACTTCCAGTTACTACGCTATCCAAATATCCACTTGCAGATTCCACAGAAAGATTGTTTC	>=>=;=:;>?@;@=<=<B==@>??>>A>@>><>@=?=A@?@@A@?B=B>@@@@BA=A?=B>A?@DA@@B?@B=BB?BB@@?BD@B=@D@AA@A@CCADED
del	7	GTGGAATCTGCAAGTGGATATTTGGATAGCGTAGTAACTGGAAGTGAACATTAGGACAGC	0	*	0	TATTTCCTTTCTCACCATAGACCTGAAAGCTGTCCTAATGTTCACTTCCAGTTACTACGCTATCCAAATATCCACTTGCAGATTCCACAGAAAGATTGTT	=>;:=====?=?>A;??=<=@>=@>==>?@?>@>;B?<@=??==?=?A?@?>@@@AB?@BA@@BAB@AB?>BCB@@CA?BB??DBBBAA@CEBAA?D@BD
dup	8	GCATTTTAGTCTCTCAGTGTGTTATTTTTGAAGAAAAATGGAAAAATTAAGCATTTTAG	0	*	0	AGATTGCGCTGAAGAAGAAAAATGGAAAAATTAAGCATTTTAGTCTCTCAGTGTGTTATTTTTGAAGAAAAATGGAAAAATTAAGCATTTTAGTCTCTCA	DC?>@@BBA@EBAA?DBAABACD>C?>?@D?@A@AABA@?@?>@A=B?AAA>BA?@A@???>>CC>@>=<?>?A>>A<?=>?A?<@>=?<=@;==C;><<
dup	8	GCATTTTAGTCTCTCAGTGTGTTATTTTTGAAGAAAAATGGAAAAATTAAGCATTTTAG	0	*	0	ATAACACACTGAGAGACTAAAATGCTTAATTTTTCCATTTTTCTTCAAAAATAACACACTGAGAGACTAAAATGCTTAATTTTTCCATTTTTCTTCTTCA	;<=<;===>:=;<>?=<=?<=;<??B>>?>>B@A?@@?@=>???A?BA?=>B>ACA?BB>AB>B=AD@>ACD@@?BBBA@A?BC?BBABCBEBCBBBD@C
dup	9	AACTTAACTTAATATGATATATATCATATACTCTAAAATATGAATAAAATCTGTAGTAT	0	*	0	ATATAATTCTGGGCTATCCCCAAACTTAACTTAATATGATATATATCATATACTCTAAAATATGAATAAAATCTGTAGTATTATACATACTGTTGATCCT	@BABBBB@@B@@AB>@=D@A@?@A?CA??AAB?A>>BC@>=>@B?@AA=?@=A?>?@A<>>=@B@@@>>=A=??<=<<<?=>>>;>;??=;=><?<><A<
dup	9	AACTTAACTTAATATGATATATATCATATACTCTAAAATATGAATAAAATCTGTAGTAT	0	*	0	TGAAAATCCATATATAATTCTGGGCTATCCCCAAACTTAACTTAATATGATATATATCATATACTCTAAAATATGAATAAAATCTGTAGTATTATACATA	ADAB>?AAA?AAAD@?=A@C@AA@ACBC@@AD?@@?@D>@@ABDBBA@@?A?????D?>>@>A?AA@>>>>>BB@>??A=?A??=?><=><>==>?;@@>
dup	9	AACTTAACTTAATATGATATATATCATATACTCTAAAATATGAATAAAATCTGTAGTAT	0	*	0	ATCCCCAAACTTAACTTAATATGATATATATCATATACTCTAAAATATGAATAAAATCTGTAGTATTATACATACTGTTGATCCTTGAACAGTGCAAGGG	;;;;<<<<<<=<<=<>?=><=A=@<=?<>A@??=?>?>@=>@A>@@A????B>>?>@>?>>?ACB@?@C?AAB@BA@DA?A>AADABD@DEAAABCABDF
dup	9	AACTTAACTTAATATGATATATATCATATACTCTAAAATATGAATAAAATCTGTAGTAT	0	*	0	CCCAAACTTAACTTAATATGATATATATCATATACTCTAAAATATGAATAAAATCTGTAGTATTATACATACTGTTGATCCTTGAACAGTGCAAGGGTTA	<<>>;?;<@@==?C=<;?=<@@A=>@B><>?A<AAA>?@C@@B>@?CB=@??A@A>?>AA>B@BB@B@@@BB?@BE@B@?DBD@ADBCAA?AB@B?CAAB
dup	9	AACTTAACTTAATATGATATATATCATATACTCTAAAATATGAATAAAATCTGTAGTAT	0	*	0	TGTGCAGTTGAAAATCCATATATAATTCTGGGCTATCCCCAAACTTAACTTAATATGATATATATCATATACTCTAAAATATGAATAAAATCTGTAGTAT	<;<;<?<?==A@?>==?=>@;>?>><??B@???;@?B?@B>???B>A@?A@?BAC>C>>B??CA>@?>B?CA?DAC@B>A=?@B>ABA@AAAAE?A>>BE
dup	9	AACTTAACTTAATATGATATATATCATATACTCTAAAATATGAATAAAATCTGTAGTAT	0	*	0	CTATCCCCAAACTTAACTTAATATGATATATATCATATACTCTAAAATATGAATAAAATCTGTAGTATTATACATACTGTTGATCCTTGAACAGTGCAAG	><?;;==<>@======@>CA<A<>>??@=@==<?=?>>A>BBAA?@A?@?A@@A?BABB@@@ABA@AAA??@BE@CDC?@?ACDACABACCABDBEABBE
dup	9	AACTTAACTTAATATGATATATATCATATACTCTAAAATATGAATAAAATCTGTAGTAT	0	*	0	CCCTTGCACTGTTCAAGGATCAACAGTATGTATAATACTACAGATTTTATTCATATTTTAGAGTATATGATATATATCATATTAAGTTAAGTTTGGGGAT	BBDCEACDBBCBDBCBAB@@A@AE@B@D=>B>B?@CACAB?AAB>>@>?@A>@=?A>??C?@=B?@<>@?=>@===<=?<@?;><<=@;?:==@>>;<;;
dup	9	AACTTAACTTAATATGATATATATCATATACTCTAAAATATGAATAAAATCTGTAGTAT	0	*	0	ATACTACAGATTTTATTCATATTTTAGAGTATATGATATATATCATATTAAGTTAAGTTTGGGGATAGCCCAGAATTATATATGGATTTTCAACTGCACA	?>><?<=<>?<<==?A==;>>D?B=??>?A=@?<??>=>BB=>??@???A?@@@@@=B?@AAC>>@@@BBA@@B?BA@C@AD?BE?CCCBAA?CBBBABA
dup	9	AACTTAACTTAATATGATATATATCATATACTCTAAAATATGAATAAAATCTGTAGTAT	0	*	0	GTATGTATAATACTACAGATTTTATTCATATTTTAGAGTATATGATATATATCATATTAAGTTAAGTTTGGGGATAGCCCAGAATTATATATGGATTTTC	=;<;<;=;<:A=<>;>>>=??:><==@A=??>ACA<>A@@A?>?@>@?=?BA>A@?@?AACB>BA?A??>C?@?B?@AC??AB>CDBCCCBBDCAB?@A?
dup	9	AACTTAACTTAATATGATATATATCATATACTCTAAAATATGAATAAAATCTGTAGTAT	0	*	0	AACAGTATGTATAATACTACAGATTTTATTCATATTTTAGAGTATATGATATATATCATATTAAGTTAAGTTTGGGGATAGCCCAGAATTATATATGGAT	ACCAABBB?CBED?A@BBABDB@@>>BB?>A@A?@>@D@B@E@B?>=@AAB>@CB?=>A?@=A@=>=>@BA?@>>>@>B?@=?=<=?<@?>@<><<=:==
dup	10	CAGATATCTTACTGAGTCCTAATTTCCACTAATAAACTCAAGGGATGAAGCTCGTGGG	0	*	0	ACGACGAACCCACGAGCTTCATCCCTTGAGTTTATTAGTGGAAATTAGGACTCAGTAAGATATCTGGAGAAAATGTTGGCCAGGCACGGTGGCTCATGCC	A@CB>?CAEADA@BDA?B?@EBBDBCE?B>BD>@BAB??B=@C=>@@=@A>?@??C?<@?=@@>?@=<>?@CC=>?;>@><?AB=;=;<D=>=;?<;<?=
dup	10	CAGATATCTTACTGAGTCCTAATTTCCACTAATAAACTCAAGGGATGAAGCTCGTGGG	0	*	0	CGAACCCACGAGCTTCATCCCTTGAGTTTATTAGTGGAAATTAGGACTCAGTAAGATATCTGGAGAAAATGTTGGCCAGGCACGGTGGCTCATGCCTGTA	<><=<>><==?>A<>==<=>=>@===>>?=<>A<>A=?=>>@??A@@BA>A=BB>@D>B>A?BEA@BB?DBB=FBBBAABBBCAABAAABBC?AA>CBC@
dup	10	CAGATATCTTACTGAGTCCTAATTTCCACTAATAAACTCAAGGGATGAAGCTCGTGGG	0	*	0	ACGAACCCACGAGCTTCATCCCTTGAGTTTATTAGTGGAAATTAGGACTCAGTAAGATATCTGGAGAAAATGTTGGCCAGGCACGGTGGCTCATGCCTGT	BC@B@?BBEAAABBBB@ACDBCBCBABAC@AABA?DBC?>=?B?>FC>@??>>B??A?@>B=?@@>@@?>?;@???==>?B>??B>=>A;=@><=>;B=<
dup	10	CAGATATCTTACTGAGTCCTAATTTCCACTAATAAACTCAAGGGATGAAGCTCGTGGG	0	*	0	GACAGACGACGAACCCACGAGCTTCATCCCTTGAGTTTATTAGTGGAAATTAGGACTCAGTAAGATATCTGGAGAAAATGTTGGCCAGGCACGGTGGCTC	=@:@<<><=<=>><?=<=><=?>A>?BAA?B<C@@=?=?@=>A@>?DD??;=?B>=>AB@?@?@?BB??@BBA>D?BB@@DA@@>AB>?C@@@BBBBBBC
dup	10	CAGATATCTTACTGAGTCCTAATTTCCACTAATAAACTCAAGGGATGAAGCTCGTGGG	0	*	0	GGGAGACAGACGACGAACCCACGAGCTTCATCCCTTGAGTTTATTAGTGGAAATTAGGACTCAGTAAGATATCTGGAGAAAATGTTGGCCAGGCACGGTG	;>@<<;>>===><>=><<;>=;=?><@=>@C>><>@@A<=A??=B??=>?@?BAD@BB>BB?B@A@?@A@?@@A@A@B@@AAC@DABAD>B@ADCA>BBB
dup	10	CAGATATCTTACTGAGTCCTAATTTCCACTAATAAACTCAAGGGATGAAGCTCGTGGG	0	*	0	CTACATGACATGGGAGACAGACGACGAACCCACGAGCTTCATCCCTTGAGTTTATTAGTGGAAATTAGGACTCAGTAAGATATCTGGAGAAAATGTTGGC	B@B@ABAAAABBABCA?ACABAB>CB@BAA>?A>BDA?@?A?B?AB@D@>?@>=@@A?C@A=@@@=>?=>?<>@=@==>@>><>=?==?>=?;=?><<?<
dup	10	CAGATATCTTACTGAGTCCTAATTTCCACTAATAAACTCAAGGGATGAAGCTCGTGGG	0	*	0	CTACATGACATGGGAGACAGACGACGAACCCACGAGCTTCATCCCTTGAGTTTATTAGTGGAAATTAGGACTCAGTAAGATATCTGGAGAAAATGTTGGC	><?<<;>==@<>;>>?A?<B=??>==?>=??=<>=@??@?>>?@>@=@?@>?@E?@CACB??@EADB@???CAC?B?BBAA@>BB?@C>@?@AEBAEBCE
dup	10	CAGATATCTTACTGAGTCCTAATTTCCACTAATAAACTCAAGGGATGAAGCTCGTGGG	0	*	0	GTCAAGCTCCTACATGACATGGGAGACAGACGACGAACCCACGAGCTTCATCCCTTGAGTTTATTAGTGGAAATTAGGACTCAGTAAGATATCTGGAGAA	BAE?CBABCCABAAB????C?CBC>AB@@A@@@B@>@ABAA??@AB@?=@B>B@@@??@?B>@@B=?@==@<>>;=>?>BA<=>?<==<<;>:=>?=<=<
dup	10	CAGATATCTTACTGAGTCCTAATTTCCACTAATAAACTCAAGGGATGAAGCTCGTGGG	0	*	0	GACGAACCCACGAGCTTCATCCCTTGAGTTTATTAGTGGAAATTAGGACTCAGTAAGATATCTGGAGAAAATGTTGGCCAGGCACGGTGGCTCATGCCTG	=<==><;=;=?<<=@A?<>>>AA=?????=><@@?>AA<@<@C?B>==C?=BB>@@>>BB@>CAA?BA?A?A?@AABACCBB>A@CAACCAE@C@C@A??
dup	10	CAGATATCTTACTGAGTCCTAATTTCCACTAATAAACTCAAGGGATGAAGCTCGTGGG	0	*	0	GGAGACAGACGACGAACCCACGAGCTTCATCCCTTGAGTTTATTAGTGGAAATTAGGACTCAGTAAGATATCTGGAGAAAATGTTGGCCAGGCACGGTGG	?;=>=>=:;?<;<>>?><=@@=>;?>?@>=><=B==>@?>?=>>?A@?>>B@@A@>=>B@?A@C?DCBBA@AAA@ACAAD?@@?C@BB@@=ADABBAB@@
dup	10	CAGATATCTTACTGAGTCCTAATTTCCACTAATAAACTCAAGGGATGAAGCTCGTGGG	0	*	0	AGACGACGAACCCACGAGCTTCATCCCTTGAGTTTATTAGTGGAAATTAGGACTCAGTAAGATATCTGGAGAAAATGTTGGCCAGGCACGGTGGCTCATG	;<A<<<?>><@=>><=?==?A>?<??<B>?>?@=>>BCAC?=@?>@=A>@>C?@>A>BAB@ABBB@B@>B?AAAABBCA@A@?@BA?A@EC>@D@E@BCB
dup	10	CAGATATCTTACTGAGTCCTAATTTCCACTAATAAACTCAAGGGATGAAGCTCGTGGG	0	*	0	CGACGAACCCACGAGCTTCATCCCTTGAGTTTATTAGTGGAAATTAGGACTCAGTAAGATATCTGGAGAAAATGTTGGCCAGGCACGGTGGCTCATGCCT	ACCCB?A@>B>EBCDADACBA?BCBDB@>@BCBAB@>B@C@>A>A@=@?AA=@A@@>>>@>A<=<>@BC?@?=@=?>AC;?<==>=>=<<<A<?:@;==?
dup	10	CAGATATCTTACTGAGTCCTAATTTCCACTAATAAACTCAAGGGATGAAGCTCGTGGG	0	*	0	GCCAGTCAAGCTCCTACATGACATGGGAGACAGACGACGAACCCACGAGCTTCATCCCTTGAGTTTATTAGTGGAAATTAGGACTCAGTAAGATATCTGG	BBCAE>@DG@CABBAA@@AA?DB=CBA@>CA@BB@BC@DBA@?=AAA=@BB=@@?>A@@B@AA<B>?B?><>?B?=<=>@>?A;?@;=<@>?===:<<>=
dup	10	CAGATATCTTACTGAGTCCTAATTTCCACTAATAAACTCAAGGGATGAAGCTCGTGGG	0	*	0	GACATGGGAGACAGACGACGAACCCACGAGCTTCATCCCTTGAGTTTATTAGTGGAAATTAGGACTCAGTAAGATATCTGGAGAAAATGTTGGCCAGGCA	BCBDCCADEC?>BA>BAB@A?B??B@?@BABBB@BCABA<>@??B@???>?@?A?=>><A>>>B?=A@===@B>><<?<<A<>====<==>>;:<<<;@>
dup	11	AGCAAGGCAGAGGCCCGCAGAGGGACAGGCAACTCCAACCAACATGGGAATCCAGGGC	0	*	0	GCAGGCTGCCCCCTGCAGCCCTGGATTCCCATGTTGGTTGGAGTTGCCTGTCCCTCTGCGGGCCTCTGCCTTGCTCCCACTGCACAGACCTGTGGGGAAG	>=;:@>><>???<=<<>?=<B>;=>>@?>??>A>AC@=>?B@A@A>B@B?@@=?AB<@?A?>@C@CACC@CCB?AAABBB?BA@AB@CACCA@AC@BCDA
dup	11	AGCAAGGCAGAGGCCCGCAGAGGGACAGGCAACTCCAACCAACATGGGAATCCAGGGC	0	*	0	CAGCCCTGTCCCCAGGCAGGCTGCCCCCTGCAGCCCTGGATTCCCATGTTGGTTGGAGTTGCCTGTCCCTCTGCGGGCCTCTGCCTTGCTCCCACTGCAC	<<A=;=?@=>@>@>=<>>>>=>>==>@==??>?A=?D@?>>B>@@ACA=?@>?D@A@B>?@@=A??BAAB@???BAA?AC@AAABAADDBCBBDBDBBD?
dup	11	AGCAAGGCAGAGGCCCGCAGAGGGACAGGCAACTCCAACCAACATGGGAATCCAGGGC	0	*	0	AGGCTGCCCCCTGCAGCCCTGGATTCCCATGTTGGTTGGAGTTGCCTGTCCCTCTGCGGGCCTCTGCCTTGCTCCCACTGCACAGACCTGTGGGGAAGTG	;>==>><<=>===>===>?A>=<<<=?=>?@>A?@>?@@C?A====DD@AB?@A@@@A=@AABBACA@??>DAC@@AD>C@?AFACEAAA@?BECCBAA@
dup	11	AGCAAGGCAGAGGCCCGCAGAGGGACAGGCAACTCCAACCAACATGGGAATCCAGGGC	0	*	0	CCCCTGCAGCCCTGGATTCCCATGTTGGTTGGAGTTGCCTGTCCCTCTGCGGGCCTCTGCCTTGCTCCCACTGCACAGACCTGTGGGGAAGTGGAGGCCC	@>==;<<<<>><<=>A<?@?>?==???=>><;A>>?<B?@?@=?AC?>@>=@>B@@@?ABAA?C@@?B>AB@B@ABC?@@AABE@@CBBA>>?D@CABCB
dup	11	AGCAAGGCAGAGGCCCGCAGAGGGACAGGCAACTCCAACCAACATGGGAATCCAGGGC	0	*	0	CCAGGCAGGCTGCCCCCTGCAGCCCTGGATTCCCATGTTGGTTGGAGTTGCCTGTCCCTCTGCGGGCCTCTGCCTTGCTCCCACTGCACAGACCTGTGGG	DCA@?BCBAA=AA@CBDBCACB@@CAB?@@AB@BA??>@@?>>AA@@@?@BAA@<A@?<@=?B>?>>@>C<>A@@@=>;@=???=?==@?>?<<>;><<>
dup	11	AGCAAGGCAGAGGCCCGCAGAGGGACAGGCAACTCCAACCAACATGGGAATCCAGGGC	0	*	0	TCTGAGCCCAGCCCTGTCCCCAGGCAGGCTGCCCCCTGCAGCCCTGGATTCCCATGTTGGTTGGAGTTGCCTGTCCCTCTGCGGGCCTCTGCCTTGCTCC	<<<;<=>:?=>>>=;<>>>?;@?;?>>?=@<>@>A???<==@?>?D?@?@B=AB?B=A@?@?A?@@@@@D@AA@=D?AB@BAACAC@AABB@@BAC@DDA
dup	11	AGCAAGGCAGAGGCCCGCAGAGGGACAGGCAACTCCAACCAACATGGGAATCCAGGGC	0	*	0	CCCCCTGCAGCCCTGGATTCCCATGTTGGTTGGAGTTGCCTGTCCCTCTGCGGGCCTCTGCCTTGCTCCCACTGCACAGACCTGTGGGGAAGTGGAGGCC	==<::<@>>?<>=@=;;>>=><;@?=>>=>>@==A@>;=?>=<=>@BB@?@@A=@@?AA@BA@B??B@D@B?BA?BBB@=BAACD=@A?BB@ABAA@BCC
dup	11	AGCAAGGCAGAGGCCCGCAGAGGGACAGGCAACTCCAACCAACATGGGAATCCAGGGC	0	*	0	CCCTGTCCCCAGGCAGGCTGCCCCCTGCAGCCCTGGATTCCCATGTTGGTTGGAGTTGCCTGTCCCTCTGCGGGCCTCTGCCTTGCTCCCACTGCACAGA	B@CBBAD?CBACB@CBC@D@AC>BAA=B@??ABBA@BC=A?DAB@BB@>A??C@??=BB???>??<==>=?C??==>=<><?@;>A=><<;@<>B>;?;=
dup	12	TACGCAGTTCCCACCCATCCCAGAGGTTAAAATACAAAAACAATTAGCCGGGCGTGGT	0	*	0	ATAGGCATGCGCCACCACGCCCGGCTAATTGTTTTTGTATTTTAACCTCTGGGATGGGTGGGAACTGCGTAAGAGGGAACAGGGGAGGAGAGGGGCACTT	=;<:?<@>><A:?<@;>@?=@=><?@<B<?=>B;DB>=BB?@>>BA@=??@@?@@<BDAAB@??A@A?@AAA@@>D@>BB@A@>B@?CA@BCABBACBBB
dup	12	TACGCAGTTCCCACCCATCCCAGAGGTTAAAATACAAAAACAATTAGCCGGGCGTGGT	0	*	0	CACCACGCCCGGCTAATTGTTTTTGTATTTTAACCTCTGGGATGGGTGGGAACTGCGTAAGAGGGAACAGGGGAGGAGAGGGGCACTTTTCTGAACATAT	<;<<==:;>=<>=@=?A?>@==A><?>>>A?>@;>?@@?>=>A=?A?>@?A?A@?@@CCAACC?@@A@ACDEAFB@?@=BBBAACCAA>D@FA?AAB?BC
dup	12	TACGCAGTTCCCACCCATCCCAGAGGTTAAAATACAAAAACAATTAGCCGGGCGTGGT	0	*	0	TGCGCCACCACGCCCGGCTAATTGTTTTTGTATTTTAACCTCTGGGATGGGTGGGAACTGCGTAAGAGGGAACAGGGGAGGAGAGGGGCACTTTTCTGAA	=??<<=;=A==;>??=@<?=?@?@?=>B<?>>@?@@>>A?A@>?>A?@?A>?A@A>>CA?>?AA?@BA@@C@?ABBA=C>C@AACE>AAAA?A@DADCC@
dup	12	TACGCAGTTCCCACCCATCCCAGAGGTTAAAATACAAAAACAATTAGCCGGGCGTGGT	0	*	0	CTCCCAAGTAGCTGGGATTATAGGCATGCGCCACCACGCCCGGCTAATTGTTTTTGTATTTTAACCTCTGGGATGGGTGGGAACTGCGTAAGAGGGAACA	<;<@===<;?<=<=?==<@A?=<<@>B?=?<B?@>?@@A??>??@D=ACC<AA=B@?@BBB?@A@??>?=?@BABB?C?BC@BACA@C?BABE@C@@AD@
dup	12	TACGCAGTTCCCACCCATCCCAGAGGTTAAAATACAAAAACAATTAGCCGGGCGTGGT	0	*	0	CACCACGCCCGGCTAATTGTTTTTGTATTTTAACCTCTGGGATGGGTGGGAACTGCGTAAGAGGGAACAGGGGAGGAGAGGGGCACTTTTCTGAACATAT	=;>=@;=<A>=<;=A<=>A@><><=>=?=>>@A=?<@A@@=A<<?A>A?A>@=BB?CD@>BE?@@A@CBABCD>D?@@?@D@@ABCABDAABDCB@BBCE
dup	12	TACGCAGTTCCCACCCATCCCAGAGGTTAAAATACAAAAACAATTAGCCGGGCGTGGT	0	*	0	CATGCGCCACCACGCCCGGCTAATTGTTTTTGTATTTTAACCTCTGGGATGGGTGGGAACTGCGTAAGAGGGAACAGGGGAGGAGAGGGGCACTTTTCTG	<=?;<><>;=;<=><>=><<@?<>?>====<>@?=?==<>>=A@@>=@@?=@>B@AAC??D>?C@?A@@@=AAA@>@BA>AB?BA@?@CCDCAC@B??DA
dup	12	TACGCAGTTCCCACCCATCCCAGAGGTTAAAATACAAAAACAATTAGCCGGGCGTGGT	0	*	0	CCCAAGTAGCTGGGATTATAGGCATGCGCCACCACGCCCGGCTAATTGTTTTTGTATTTTAACCTCTGGGATGGGTGGGAACTGCGTAAGAGGGAACAGG	=;@@=<=?A><@;?===A=<=B=;=<?>@@@<=@@?A?A@@?B=BD??C@>=?B@?>AB@B?@@?EC??AACB@B@@?AADA@B@ABCCAADBB@@ACBB
dup	12	TACGCAGTTCCCACCCATCCCAGAGGTTAAAATACAAAAACAATTAGCCGGGCGTGGT	0	*	0	GCCTCCCAAGTAGCTGGGATTATAGGCATGCGCCACCACGCCCGGCTAATTGTTTTTGTATTTTAACCTCTGGGATGGGTGGGAACTGCGTAAGAGGGAA	A;A=<=<=B;<===<=>??<=><><?A=??=???@?>=???@?A==>@@>@?@>?@B>FB@AC@?@C?A?@@?>@???DACC@?A@?CAACCAADADCFA
dup	13	TGACTTACGCACTTCACATAAATCCCTTTGGAACCTTTGGTCAGGCATGGTGGCTCACGC	0	*	0	ATCTTCCCACCTCAGCCTCCCAAAGTGCTGAGATTATAGGCGTGAGCCACCATGCCTGACCAAAGGTTCCAAAGGGATTTATGTGAAGTGCGTAAGTCAG	;?>>;<<@<====;==@<>==>@A@<=?=??==A@@>>@@==A?A?ABB>B>@>A?B?@@?@A@AA?@D?CCB?D@DAB@CBBECBCACB?ADAACBCGC
dup	13	TGACTTACGCACTTCACATAAATCCCTTTGGAACCTTTGGTCAGGCATGGTGGCTCACGC	0	*	0	GAGATTATAGGCGTGAGCCACCATGCCTGACCAAAGGTTCCAAAGGGATTTATGTGAAGTGCGTAAGTCAGTATTGCCATAGTTTACCTCATTGCTTTCT	>;<@=;><>>>A==@<>@>>>>@@><>=>>=>=?A?>@?@?>>A@A?ACA?C>@C@BBAA@>AAB@?B@AAC@?DABB@CBF?BB@@BD?ACABEDCEAC
dup	13	TGACTTACGCACTTCACATAAATCCCTTTGGAACCTTTGGTCAGGCATGGTGGCTCACGC	0	*	0	TATAGGCGTGAGCCACCATGCCTGACCAAAGGTTCCAAAGGGATTTATGTGAAGTGCGTAAGTCAGTATTGCCATAGTTTACCTCATTGCTTTCTCAGAA	;>;==<?;==>>?=;=>@<>@=B;?@A>=@?@<@?>A?@A@?=B>>??>A=???BBBCB=@?@A@@@BDAAAABBC@BA@BC?BCBAED@BDC?BCABA@
dup	13	TGACTTACGCACTTCACATAAATCCCTTTGGAACCTTTGGTCAGGCATGGTGGCTCACGC	0	*	0	TCCCACCTCAGCCTCCCAAAGTGCTGAGATTATAGGCGTGAGCCACCATGCCTGACCAAAGGTTCCAAAGGGATTTATGTGAAGTGCGTAAGTCAGTATT	<;==><==<<><=A>=?==<>?@B>>>?C?=?A?@>>>=@>==C@?@?B@>?A>>>@CEAA@ABCAB??@?@AAAABBBAA?DBBBAB<BBBBA?AACDC
dup	13	TGACTTACGCACTTCACATAAATCCCTTTGGAACCTTTGGTCAGGCATGGTGGCTCACGC	0	*	0	TGAGATTATAGGCGTGAGCCACCATGCCTGACCAAAGGTTCCAAAGGGATTTATGTGAAGTGCGTAAGTCAGTATTGCCATAGTTTACCTCATTGCTTTC	;<:=>>><>?>?=?@?<>>>B=?><<=>@=B<>?>C@BA>>=A>BB??@@A?>>@?BB@?@BB@CAC=??AB@B=C@B@A?>ABBBA@?EBDC>DAGBB?
inv	14	AACTACTTGGTGATATCTGCATTCAAGTCATCCTTCAAGCTATCCAAATATCCACCTGC	0	*	0	TTGAAACACTCTTTTTGTGGAAAATGCAGGTGGATATTTGGATAGCTTGAAGGATGACTTGAATGCAGATATCACCAAGTAGTTTCTAATAGTGTTTCTG	AAA@AADACA@ADC?@@?AB@@AAABA@?>CCB>C@B?BA@C@?@?AD>A?==A>A>>>>?>C@A@C@=@>>>??A?@=?<<=?@><>?<B<??;@=<;=
inv	14	AACTACTTGGTGATATCTGCATTCAAGTCATCCTTCAAGCTATCCAAATATCCACCTGC	0	*	0	GTTTTGAAACACTCTTTTTGTGGAAAATGCAGGTGGATATTTGGATAGCTTGAAGGATGACTTGAATGCAGATATCACCAAGTAGTTTCTAATAGTGTTT	BDAECCDD?EDBCBDC?ABA?A@B@B>A?DA??CAA@>B?@@@>???>?>@=>A?AA?>???@A@A>A<@;?>><@=>>?@====;=<=>;;?@?=:@?<
inv	14	AACTACTTGGTGATATCTGCATTCAAGTCATCCTTCAAGCTATCCAAATATCCACCTGC	0	*	0	AACTACTTGGTGATATCTGCATTCAAGTCATCCTTCAAGCTATCCAAATATCCACCTGCATTTTCCACAAAAAGAGTGTTTCAAAACTGCTCTATCAATA	C@C@A@@AABBAB>@B?BA@@AC@CADA@DC>>BB@=A@CBC>A@A>@A?@@?>????@@=A>B@AA@?@><?<=?>A>=>>;;>=<=>>=<=;=>=<@:
inv	14	AACTACTTGGTGATATCTGCATTCAAGTCATCCTTCAAGCTATCCAAATATCCACCTGC	0	*	0	TATCTTCATCTAAAGTATACACAGAAACACTATTAGAAACTACTTGGTGATATCTGCATTCAAGTCATCCTTCAAGCTATCCAAATATCCACCTGCATTT	DCBAB@CBC@B@C@BC?A@?CD@>AEA@?@?=AA??>>?A@AA?@B@C>B>A@=>AA=;???B?@@>?@B=>><??=>=<>A>>=>><=?==<;;>;?>;
inv	14	AACTACTTGGTGATATCTGCATTCAAGTCATCCTTCAAGCTATCCAAATATCCACCTGC	0	*	0	GTATACACAGAAACACTATTAGAAACTACTTGGTGATATCTGCATTCAAGTCATCCTTCAAGCTATCCAAATATCCACCTGCATTTTCCACAAAAAGAGT	AC@@@A?DCB@BEBA@CAADB@?@B=?@@@A?>>?C>?<B?B>D@B?>BA??C?B@D>??>@>@=@=@?;=<>=???>>B?@>?>=B:<A><;===><;=
inv	14	AACTACTTGGTGATATCTGCATTCAAGTCATCCTTCAAGCTATCCAAATATCCACCTGC	0	*	0	TAGAGCAGTTTTGAAACACTCTTTTTGTGGAAAATGCAGGTGGATATTTGGATAGCTTGAAGGATGACTTGAATGCAGATATCACCAAGTAGTTTCTAAT	C@D@A@EC@BCA?@>BABCEA@@?BAA@@@>?B=A?ABCC@@CCA?BA?AC>?@@ABA>>@@A?>?>>=??<A>=C?=@=>?A?><==>><<;>>;<<=>
inv	14	AACTACTTGGTGATATCTGCATTCAAGTCATCCTTCAAGCTATCCAAATATCCACCTGC	0	*	0	CACTCTTTTTGTGGAAAATGCAGGTGGATATTTGGATAGCTTGAAGGATGACTTGAATGCAGATATCACCAAGTAGTTTCTAATAGTGTTTCTGTGTATA	EBCBBBDDCAA?@@@BC>A=??A@??B?@AAA@@C>@@A?@A?>A??A?>>@B>C@=?=?>?=?=@AA?>??=??>>>=<?>A=;<>@??>;;A;<?===
inv	14	AACTACTTGGTGATATCTGCATTCAAGTCATCCTTCAAGCTATCCAAATATCCACCTGC	0	*	0	ATATCTTCATCTAAAGTATACACAGAAACACTATTAGAAACTACTTGGTGATATCTGCATTCAAGTCATCCTTCAAGCTATCCAAATATCCACCTGCATT	CA@ABBBBAA@?C@CB@B>CAAB@AAB>AAA@A?@?BA>@?@@?B>=>AB@@B=@B<?A??A>=?@>@@>=?@@>=>=?>====;=;><@;?<<>@><=;
inv	15	AATCTAAATATCCATTTGCAGAATCCACAATTGAACCTTTCTTTTGATGCAGCAATTTGG	0	*	0	TATTCCCTTTTCCAACGATATCGTTAAAGCAATCTAAATATCCATTTGCAGAATCCACAATTGAACCTTTCTTTTGATGCAGCAATTTGGAAACACCCTT	?><<<<C?>B><;<;>>;@>=???@A>>=>?@@>>=A??=?=?=>@==@A=>A??B@?A?A?B?@?ABB@@BAAB?B@@AC?BB?EAC@?DDEBDE>CBB
inv	15	AATCTAAATATCCATTTGCAGAATCCACAATTGAACCTTTCTTTTGATGCAGCAATTTGG	0	*	0	TCTACCAAAAGGGTGTTTCCAAATTGCTGCATCAAAAGAAAGGTTCAATTGTGGATTCTGCAAATGGATATTTAGATTGCTTTAACGATATCGTTGGAAA	<@==<<><>?<>=>A>;><A=?><=?>>?<@>@>@C?=???A==??C@AC??B?@?@>B@=@BC@A?@@AB@?BCA@A?@B>@BAB@F>DDCCA??CB@D
inv	15	AATCTAAATATCCATTTGCAGAATCCACAATTGAACCTTTCTTTTGATGCAGCAATTTGG	0	*	0	ATCCAAATATCCAGTTACAGTTTCTACCAAAAGGGTGTTTCCAAATTGCTGCATCAAAAGAAAGGTTCAATTGTGGATTCTGCAAATGGATATTTAGATT	<=;=?A<><===A<A<<?=>>>D@=@@??<=>@?<@?>?=@A@?@B??A?DA?B>?A@@A?@E@CA=AB?GAC@ACBB@B?A>A@B@ACCB@@ABE?ADD
inv	15	AATCTAAATATCCATTTGCAGAATCCACAATTGAACCTTTCTTTTGATGCAGCAATTTGG	0	*	0	TATGACGATATTCCCTTTTCCAACGATATCGTTAAAGCAATCTAAATATCCATTTGCAGAATCCACAATTGAACCTTTCTTTTGATGCAGCAATTTGGAA	<><<?<=?;;>=??@=A>><<>?>=@>==@B>><>??A>A?@=@=>>@@A=?@B@>A@ABBB?DB@?@A@DADC=A>@AC>?@@?ABA>D@BDBC@B?D?
inv	15	AATCTAAATATCCATTTGCAGAATCCACAATTGAACCTTTCTTTTGATGCAGCAATTTGG	0	*	0	GGTGTTTCCAAATTGCTGCATCAAAAGAAAGGTTCAATTGTGGATTCTGCAAATGGATATTTAGATTGCTTTAACGATATCGTTGGAAAAGGGAATATCG	;<<;=;>>@=?=>?>===>>><?A>@A<?=A?>?>>@?A?A??@>@@DBB@=>=?CF>?C@AAA@@??C@AA@@BB@?E@BB@?BBDACDEADBFCABBA
inv	15	AATCTAAATATCCATTTGCAGAATCCACAATTGAACCTTTCTTTTGATGCAGCAATTTGG	0	*	0	CAGTTACAGTTTCTACCAAAAGGGTGTTTCCAAATTGCTGCATCAAAAGAAAGGTTCAATTGTGGATTCTGCAAATGGATATTTAGATTGCTTTAACGAT	><<>;=:=?><><=><>=>?>=A;=?><A><A?=?>BA>A@??>?@A@A?B?>A>A@A@??A?D@?BD?B@BB@CACCAAB@BBA@?AD?FAA?DBB@FC
inv	15	AATCTAAATATCCATTTGCAGAATCCACAATTGAACCTTTCTTTTGATGCAGCAATTTGG	0	*	0	GTATGACGATATTCCCTTTTCCAACGATATCGTTAAAGCAATCTAAATATCCATTTGCAGAATCCACAATTGAACCTTTCTTTTGATGCAGCAATTTGGA	><<><>>;===?@==<>;><?@=>>>>C<>A<===>B@B@?=>==B?@B>A>>>BD?@?@D@DB>CA@@>?@?>A@@@ABC?@@@ACC@DCC>C?B@B@C
inv	15	AATCTAAATATCCATTTGCAGAATCCACAATTGAACCTTTCTTTTGATGCAGCAATTTGG	0	*	0	TTACAGTTTCTACCAAAAGGGTGTTTCCAAATTGCTGCATCAAAAGAAAGGTTCAATTGTGGATTCTGCAAATGGATATTTAGATTGCTTTAACGATATC	<B?=A?;@>==>@=:=<=<@?@=>?>=A>>>>@?@A?>=?D>=A=?=>@C>?A?=<@@@@>@@BBC@A@E>?ABAB@@@D?>@BBC@?@CBCBBCBBAD@
inv	16	CATTCTCAGAAACTTCCTTGTGATATGTGCGTTCAACTCTATGAGTTGAATGCAAACAT	0	*	0	AAACGTCTTTGTGATGTTTGCATTCAACTCATAGAGTTGAACGCACATATCACAAGGAAGTTTCTGAGAATGCTTCTGTCGAGATTTTATATGAAGATAT	DDCAADB@B@C@ACA@CBEB@B@C>B?B?BACCA=@CABA@?A<?@CABAA?@A?A>=?>@A?@???<A>=?@?<A<>>?@?B?;?==;>>=<:=<=><>
inv	16	CATTCTCAGAAACTTCCTTGTGATATGTGCGTTCAACTCTATGAGTTGAATGCAAACAT	0	*	0	CTCGACAGAAGCATTCTCAGAAACTTCCTTGTGATATGTGCGTTCAACTCTATGAGTTGAATGCAAACATCACAAAGACGTTTCTGAGAAGCTTCTGTCT	ACCABBBC@C@B@CBCCCA@CB>BCCAB@A?ABACB??@A??CB@AB?@@DA?=@??A>@>?=B>AA?>=?@>>@?><>?>==<=<<?=><=<??;>;<;
inv	16	CATTCTCAGAAACTTCCTTGTGATATGTGCGTTCAACTCTATGAGTTGAATGCAAACAT	0	*	0	AGACAGAAGCTTCTCAGAAACGTCTTTGTGATGTTTGCATTCAACTCATAGAGTTGAACGCACATATCACAAGGAAGTTTCTGAGAATGCTTCTGTCGAG	A?AAAA@DDCA>CB@AC@CD@AA@BB@B@@?>?B@>@@?>?>D>@AAA?DB>B>D@=B==>=>@?==>B<<??????>=<>@<=;>==@;?>==;>;<>>
inv	16	CATTCTCAGAAACTTCCTTGTGATATGTGCGTTCAACTCTATGAGTTGAATGCAAACAT	0	*	0	AACGGGAATATCTTCATATAAAATCTCGACAGAAGCATTCTCAGAAACTTCCTTGTGATATGTGCGTTCAACTCTATGAGTTGAATGCAAACATCACAAA	B@BCACACCDB@@CACB@BEC>ACBAB@>B?B@@@DB>@B?=>B@@DA>@??GA?A@>B?<?C>A>@?=A@>@?>A>=@<=?=>==<?===;?<=:>:;<
inv	16	CATTCTCAGAAACTTCCTTGTGATATGTGCGTTCAACTCTATGAGTTGAATGCAAACAT	0	*	0	CATTCTCAGAAACTTCCTTGTGATATGTGCGTTCAACTCTATGAGTTGAATGCAAACATCACAAAGACGTTTCTGAGAAGCTTCTGTCTAGATTTGATAT	CA@C@CC@C@@A@?BBAACAB@?@?@>BA>ABBA@???>B@>A@@@BA?C?>=?=@>=?>>AB==B>?A?>?=B><A<>>><=<==A;?<?=?>?C>;;>
inv	17	GGGGAAGATATTCCCTTTATCACCATGGGGTATGCACTCACCTAACAGAAAAGAACCTT	0	*	0	CAGAATGCTTCTTTCTAGCTTGTAGGGGAAGATATTCCCTTTATCACCATGGGGTATGCACTCACCTAACAGAAAAGAACCTTCCTTTTGACAGAGCAGT	<<<<;?=;?=<@?<==@?=C<?@?;@>>>>;?=@@A?A>?B??<A??=F>@A@ABDBB?@?>@@ADBAB?ABCE>ABADA?A@@DAABBADA@A?CBBAB
inv	17	GGGGAAGATATTCCCTTTATCACCATGGGGTATGCACTCACCTAACAGAAAAGAACCTT	0	*	0	GTCAAAAGGAAGGTTCTTTTCTGTTAGGTGAGTGCATACCCCATGGTGATAAAGGGAATATCTTCCCCTACAAGCTAGAAAGAAGCATTCTGTGAAACTT	<;;;==A<>=>@B>><;=>?>?>?B>;A<=>>@?=>>>@A?>?A@B@B>@>?=@<A@ACB@>AC?CA?>AA@B@@ABAC=ADAB@ABCB?AACA@EBBCC
inv	17	GGGGAAGATATTCCCTTTATCACCATGGGGTATGCACTCACCTAACAGAAAAGAACCTT	0	*	0	AAAAAGAGTGTATCAAAACTGCTCTGTCAAAAGGAAGGTTCTTTTCTGTTAGGTGAGTGCATACCCCATGGTGATAAAGGGAATATCTTCCCCTACAAGC	<<<<;?<<?@<<><<=?=A<?<;>=<>=<>??==??=@??B@A@=B???D>A>?A@CA?>A@?A@@@>B@?B?B@CC?C?B@@CB@B@A?DDAAC@A@CB
inv	17	GGGGAAGATATTCCCTTTATCACCATGGGGTATGCACTCACCTAACAGAAAAGAACCTT	0	*	0	TTCAAAAAGAGTGTATCAAAACTGCTCTGTCAAAAGGAAGGTTCTTTTCTGTTAGGTGAGTGCATACCCCATGGTGATAAAGGGAATATCTTCCCCTACA	;<=;>=>?>=;;?;;<<>?<>@<>==?>>A=>=EA?@A@>A<>??C>=?>@A@A>?BBDB>=@DCAAA@@@@A>A?B?BC@@??DCA>BBA@ABDCC??B
inv	17	GGGGAAGATATTCCCTTTATCACCATGGGGTATGCACTCACCTAACAGAAAAGAACCTT	0	*	0	AGAGTGTATCAAAACTGCTCTGTCAAAAGGAAGGTTCTTTTCTGTTAGGTGAGTGCATACCCCATGGTGATAAAGGGAATATCTTCCCCTACAAGCTAGA	<;=<?<>;>>>><A=?;;==<?<>=>??@?@=>@=??@>=?>DC@BCC?=??@B?@?>B@AA??@>A>@A@A@?A@>BB@@A?@A?B=B@>A@D@A@@EC
inv	17	GGGGAAGATATTCCCTTTATCACCATGGGGTATGCACTCACCTAACAGAAAAGAACCTT	0	*	0	ATTCTTCAAAAAGAGTGTATCAAAACTGCTCTGTCAAAAGGAAGGTTCTTTTCTGTTAGGTGAGTGCATACCCCATGGTGATAAAGGGAATATCTTCCCC	>><>;<;;?;>;@A@==A>;A@>?=>@<@?=@??A?A@@?A?>=?>>BAAB?BD?@A>>@BC>C>B?A@=AEA@B?@CB?@CBB?B>AB@DBC@C@BBCA
inv	18	ATGGAAGTGGACATTTCGGACGGTTTGAGGGTCATAAAGGAGTTTCTGAGAATGTTTCT	0	*	0	CTTCCCATAACCACTAGACAGAAACATTCTCAGAAACTCCTTTATGACCCTCAAACCGTCCGAAATGTCCACTTCCATATACTACAAAAAGAGCGTTTCA	BAACA>AB@A@@@A>AEEC@@C@AABBB@A?@>A?>CAA>AAA@D@A@@CBA?A@C>>>A@?A@=>@?@?;?@??@<@?><>==>@><:<;>=;=@;>;=
inv	18	ATGGAAGTGGACATTTCGGACGGTTTGAGGGTCATAAAGGAGTTTCTGAGAATGTTTCT	0	*	0	CAGGTTTGAAACGCTCTTTTTGTAGTATATGGAAGTGGACATTTCGGACGGTTTGAGGGTCATAAAGGAGTTTCTGAGAATGTTTCTGTCTAGTGGTTAT	@BB@BA@BACDCCAAA>B=A>??DCBA??B@A@?=AB>A@A@BC@@BA@=@>ACGA>B>>A>A?>B??=A>?==<;<@??C?@=>=@<>>;><@=;A=<<
inv	18	ATGGAAGTGGACATTTCGGACGGTTTGAGGGTCATAAAGGAGTTTCTGAGAATGTTTCT	0	*	0	CACTAGACAGAAACATTCTCAGAAACTCCTTTATGACCCTCAAACCGTCCGAAATGTCCACTTCCATATACTACAAAAAGAGCGTTTCAAACCTGCTCTA	@A@DBC@DBCEBABADF@CAA?B>?BC?BCC@ABBADA?@?@>???BA@ABA@@??@@?>><@>?@=;@>>>B@??=@A>?A?=?=<<@=<;>=??@;>>
inv	18	ATGGAAGTGGACATTTCGGACGGTTTGAGGGTCATAAAGGAGTTTCTGAGAATGTTTCT	0	*	0	CTTCCCATAACCACTAGACAGAAACATTCTCAGAAACTCCTTTATGACCCTCAAACCGTCCGAAATGTCCACTTCCATATACTACAAAAAGAGCGTTTCA	B@@CA@A@B>@?FA>?A?@@BACA@A@CAB@C>A=?>@??=@AA>@???>=?@@B@AAAB=?BAA=<>?=?>?A=A>=>A=>>>=<><;@@?<=@===>>
inv	18	ATGGAAGTGGACATTTCGGACGGTTTGAGGGTCATAAAGGAGTTTCTGAGAATGTTTCT	0	*	0	CGGTGAAAAAGCAAATATCTTCCCATAACCACTAGACAGAAACATTCTCAGAAACTCCTTTATGACCCTCAAACCGTCCGAAATGTCCACTTCCATATAC	CB=D@D@AAB?@CCBAA@>@CC?EBFB@B@?C@AAA@==C@>@>??A@C@?D?B?>BA@@=@?AC?A=@><=<@?<=?@<<??A>?<=<=@><;<;<<=?
inv	18	ATGGAAGTGGACATTTCGGACGGTTTGAGGGTCATAAAGGAGTTTCTGAGAATGTTTCT	0	*	0	TCTTTTTGTAGTATATGGAAGTGGACATTTCGGACGGTTTGAGGGTCATAAAGGAGTTTCTGAGAATGTTTCTGTCTAGTGGTTATGGGAAGATATTTGC	ABBB?@ACBD@AB?AA?DG???@AD?@>ACB?@CC>CAB=@B@@@?D@=>@>>@?=?@?A@>>?>A?>?@@?>A?=;=>>?<?=@>><<<?=A=<<=;?>
inv	18	ATGGAAGTGGACATTTCGGACGGTTTGAGGGTCATAAAGGAGTTTCTGAGAATGTTTCT	0	*	0	CAGGTTTGAAACGCTCTTTTTGTAGTATATGGAAGTGGACATTTCGGACGGTTTGAGGGTCATAAAGGAGTTTCTGAGAATGTTTCTGTCTAGTGGTTAT	?C@@BA@BABBACA@AC?AA@DBABAABBBA?@BAAA??=?@@>B>BAC>BA?>@@AA?>?>>AB<<=@??<?==>?<?@<??>?=;?>>=<<;>>?><;
inv	18	ATGGAAGTGGACATTTCGGACGGTTTGAGGGTCATAAAGGAGTTTCTGAGAATGTTTCT	0	*	0	TTCCCATAACCACTAGACAGAAACATTCTCAGAAACTCCTTTATGACCCTCAAACCGTCCGAAATGTCCACTTCCATATACTACAAAAAGAGCGTTTCAA	BBCC@A@ABEBC@?CACCCDBB?AADAA?@AB@AABA??@FD?ABA?A?A@?>>A>><A=?>@A@>?<A@<=<?>@>=@A><@>@=?<<B=@=;=>=?;@
inv	18	ATGGAAGTGGACATTTCGGACGGTTTGAGGGTCATAAAGGAGTTTCTGAGAATGTTTCT	0	*	0	GCCTTTCATAGAGCAGGTTTGAAACGCTCTTTTTGTAGTATATGGAAGTGGACATTTCGGACGGTTTGAGGGTCATAAAGGAGTTTCTGAGAATGTTTCT	EB>A?@F?CAC@CA?BABAD@BBBCA??@CABAA@CD@@@AAA@=@A@@@?@>?ACA=??C=???A?>@>BA?A===A>>@==B<@><>@=?=>>=>=;>
inv	19	GGGTTCCTTGGAAATATAGAACTGCTGGGCTCCTGGATCCAAGCAAGCCTCCTGCCTCAG	0	*	0	GCTACTTGGGAGGCTGAGGCAGGAGGCTTGCTTGGATCCAGGAGCCCAGCAGTTCTATATTTCCAAGGAACCCTGGAGCCCTAAAGAACCCAGTTTGAAA	=:==;=?=>>>@><@<=?@>>A?>A=>>=<?>><>AAC?@A==>?AC==>@C@C@>@BAA?<AAB=A=??>A@ABA??CAAB@A>A?AB@AEA@BBB@@B
inv	19	GGGTTCCTTGGAAATATAGAACTGCTGGGCTCCTGGATCCAAGCAAGCCTCCTGCCTCAG	0	*	0	CTATACTCCCAGCTACTTGGGAGGCTGAGGCAGGAGGCTTGCTTGGATCCAGGAGCCCAGCAGTTCTATATTTCCAAGGAACCCTGGAGCCCTAAAGAAC	><<<=<>><<<@D<=>>???>>>@@>>@@=??<=>@A=???<>@@?@?@=AC@=?A?B@?@B@??=??A=ACBBAAB>@A?@CECBACD@A@@AD>A@GA
inv	19	GGGTTCCTTGGAAATATAGAACTGCTGGGCTCCTGGATCCAAGCAAGCCTCCTGCCTCAG	0	*	0	TGGTGGTTTCAAACTGGGTTCTTTAGGGCTCCAGGGTTCCTTGGAAATATAGAACTGCTGGGCTCCTGGATCCAAGCAAGCCTCCTGCCTCAGCCTCCCA	E@BBDA@CBAACBEBA@BCD??AAC@BACA?A?ADEAA=?=>CB?@?A@>@A?>?>>@A>@?@>>A?B?<>?=?<><@>@>??<>?=<==?<;@<<;;;<
inv	19	GGGTTCCTTGGAAATATAGAACTGCTGGGCTCCTGGATCCAAGCAAGCCTCCTGCCTCAG	0	*	0	TTTAGGGCTCCAGGGTTCCTTGGAAATATAGAACTGCTGGGCTCCTGGATCCAAGCAAGCCTCCTGCCTCAGCCTCCCAAGTAGCTGGGAGTATAGGTGT	=<>;<<=<@>=<?<<?>=?@>>>>?<><@@A@<@<A>=@A?C?@B@@A>AB=A@E@@AC>@>?BB@@ACACBAAB>CA@ABB@CABAB@A@AACBB@@?A
inv	19	GGGTTCCTTGGAAATATAGAACTGCTGGGCTCCTGGATCCAAGCAAGCCTCCTGCCTCAG	0	*	0	CCAGCTACTTGGGAGGCTGAGGCAGGAGGCTTGCTTGGATCCAGGAGCCCAGCAGTTCTATATTTCCAAGGAACCCTGGAGCCCTAAAGAACCCAGTTTG	ABACBG?BBCBAB=BD?@@A@ABAA?AAA@CB?A@B@?B=@ABCA>?BB=B@?@@<>?A?@>A>@>=??@B@>@C@A=>A@?>=@<>><@?>@<<==@A=
inv	20	CCATCAGTATAGTACATTACAATCCAGAAGACACACCTATACTCCCAGCTACTTGGGAGG	0	*	0	GCCTCAGCCTCCCAAGTAGCTGGGAGTATAGGTGTGTCTTCTGGATTGTAATGTACTATACTGATGGGGTGTCTGCACTAAATTTGGCATAAATTGGTGA	EABA@@CD=FBCC>E@@B@@A@@@AABDC?=ADCAB@E??B<>>>@A>BBA=A>AA?AB<????<;?<;???<<><?>=?>@?<<<<=>><=>;<=;;;:
inv	20	CCATCAGTATAGTACATTACAATCCAGAAGACACACCTATACTCCCAGCTACTTGGGAGG	0	*	0	CTCCTGCCTCAGCCTCCCAAGTAGCTGGGAGTATAGGTGTGTCTTCTGGATTGTAATGTACTATACTGATGGGGTGTCTGCACTAAATTTGGCATAAATT	:<;=<;<>=@==@=?==<<@B<>=>>AA?>?>>>?A?<@=@?@>B@?=@AA>A@A>@?C@=?>CA?C@@@>@BDBBB@CDAAB@?BDA@BCB@ED@@@BB
inv	21	GATCCCCACTGGGGAGAGGCTGTTCTGACTGAGGGGCTCGTGCCAGAGCGGTGGCC	0	*	0	CAGAGAGAGATGATCCCCACTGGGGAGAGGCTGTTCTGACTGAGGGGCTCGTGCCAGAGCGGTGGCCACAGGTAAGAAACCGGGCCCAGGCTGTGTGGCA	B@BDED@EFACECBCAB@B?ACA@>@>@ABCA@?A@A?=BA@AC=A?@?@@A@=AA>=>???<<>A>=?<?>><=>@=>B???><?<>>?B=?=:?==<<
inv	21	GATCCCCACTGGGGAGAGGCTGTTCTGACTGAGGGGCTCGTGCCAGAGCGGTGGCC	0	*	0	TTCCTGCCACACAGCCTGGGCCCGGTTTCTTACCTGTGGCCACCGCTCTGGCACGAGCCCCTCAGTCAGAACAGCCTCTCCCCAGTGGGGATCATCTCTC	;<=>:=><<=<=?=<??<??<>?>A=>C><@>>>>=>>>A?B@??=???A>AA@A@AC>D@@DBAA>A?DC??@@A@??BDDABB@DA>DCCABA?@ABE
inv	21	GATCCCCACTGGGGAGAGGCTGTTCTGACTGAGGGGCTCGTGCCAGAGCGGTGGCC	0	*	0	TTCCTGCCACACAGCCTGGGCCCGGTTTCTTACCTGTGGCCACCGCTCTGGCACGAGCCCCTCAGTCAGAACAGCCTCTCCCCAGTGGGGATCATCTCTC	A=DA@CABCDCBCBB@B@CBC@D@DA@=A@@>DA=>@AB@@D??A>BC@@?=?=?C==??>?>A@?=>=?@B=@>>>=?><=?>=;><>==<;=<?;;@<
inv	21	GATCCCCACTGGGGAGAGGCTGTTCTGACTGAGGGGCTCGTGCCAGAGCGGTGGCC	0	*	0	AGGATTCCTGCCACACAGCCTGGGCCCGGTTTCTTACCTGTGGCCACCGCTCTGGCACGAGCCCCTCAGTCAGAACAGCCTCTCCCCAGTGGGGATCATC	BCBCAC?DCDBDCBAC@@DAA>EA?BBC?>??>@?=>B@=@?A?B@AA@@=?AB?=>?@A<>?=ABA<@>C>====>>=>>A>A<=:<?<<>=;;>><==
inv	21	GATCCCCACTGGGGAGAGGCTGTTCTGACTGAGGGGCTCGTGCCAGAGCGGTGGCC	0	*	0	GGCCACCGCTCTGGCACGAGCCCCTCAGTCAGAACAGCCTCTCCCCAGTGGGGATCATCTCTCTCTGCCAAAGCAACAGCGGTCCCTGCCCCAACCAGAC	==<<?<<<<?=<?===><==>?AA;<?=@?@@?><?>??>=@><A@B@B?A>>@B?@A@@@?@B@?AB?@C@DAA@BCAE>ABEBABACBBA>D@AC??B
inv	22	TCCCGGACCAGGCAGAAACCACCCAAGACTCTGCAGGTGGGACAGGGACAGATGGC	0	*	0	GGCCATCTGTCCCTGTCCCACCTGCAGAGTCTTGGGTGGTTTCTGCCTGGTCCGGGATTTGGTGTTCCTGCTGAGTCCAGCCTTTCTGCCACCTCCGCAT	>>?=:<<=><<==>>?<<=<?>>@@???>?=??=>@D?ED=>>@B@>?@>?AC@@AD?A>C?@>B>?AC?DA@BB>=BA@@B@D@BC@?BC@@DAB@BBD
inv	22	TCCCGGACCAGGCAGAAACCACCCAAGACTCTGCAGGTGGGACAGGGACAGATGGC	0	*	0	AGACCAGCCGGGTCACCCTGGTGGCCATCTGTCCCTGTCCCACCTGCAGAGTCTTGGGTGGTTTCTGCCTGGTCCGGGATTTGGTGTTCCTGCTGAGTCC	BCCABBACA?@A@BBABC?BD@>CBCB?AA@?@><@@AA?=B>B?@AA=B??>@A??>>@@=??B>>>??>B@>?=@?;?<<><<?=><===<<<><>@<
inv	22	TCCCGGACCAGGCAGAAACCACCCAAGACTCTGCAGGTGGGACAGGGACAGATGGC	0	*	0	GGTCACCCTGGTGGCCATCTGTCCCTGTCCCACCTGCAGAGTCTTGGGTGGTTTCTGCCTGGTCCGGGATTTGGTGTTCCTGCTGAGTCCAGCCTTTCTG	A=<;<@==;=;?=>><@=>?>>=?>=?>?>?A@???>?A@@@A>?C>@A?@A@?B??@@@A?@@?B>@A?ABABAA>>?CABFBA@BC>BFBAADCBBAC
inv	22	TCCCGGACCAGGCAGAAACCACCCAAGACTCTGCAGGTGGGACAGGGACAGATGGC	0	*	0	GACCAGCCGGGTCACCCTGGTGGCCATCTGTCCCTGTCCCACCTGCAGAGTCTTGGGTGGTTTCTGCCTGGTCCGGGATTTGGTGTTCCTGCTGAGTCCA	?<?==?<;<==@==>><>@==@=@><B>A@@@>=?=@?@?A@B@>A?@=B@>ABCB?@?A?@B??@A?A=DDBE@CCA?C@@BBAD??CBCA@BAABD@B
inv	22	TCCCGGACCAGGCAGAAACCACCCAAGACTCTGCAGGTGGGACAGGGACAGATGGC	0	*	0	AGCATAGCAAAGGAAGACCAGCCGGGTCACCCTGGTGGCCATCTGTCCCTGTCCCACCTGCAGAGTCTTGGGTGGTTTCTGCCTGGTCCGGGATTTGGTG	>A:<;<=;=>><@><?<?=>B??A>?=>@A;@>>>@>A??>B??@DA<=>>@A>CCC@A@B?A=C@AB>CACA@DA?B?@?C@BAB@ACCB@ABD@BBCB
inv	22	TCCCGGACCAGGCAGAAACCACCCAAGACTCTGCAGGTGGGACAGGGACAGATGGC	0	*	0	GGTGGCAGAAAGGCTGGACTCAGCAGGAACACCAAATCCCGGACCAGGCAGAAACCACCCAAGACTCTGCAGGTGGGACAGGGACAGATGGCCACCAGGG	>AC@CAB?CDBBA@B?A?@B@BC?CAB?@ADCACAA>>@C?A@>>@C@>A>@BCD@>A@@?@A>?A@==???AA><>>=??>@;<===?>=<;<?;<<;=
inv	22	TCCCGGACCAGGCAGAAACCACCCAAGACTCTGCAGGTGGGACAGGGACAGATGGC	0	*	0	GGAACACCAAATCCCGGACCAGGCAGAAACCACCCAAGACTCTGCAGGTGGGACAGGGACAGATGGCCACCAGGGTGACCCGGCTGGTCTTCCTTTGCTA	?;;<<>==?=>>=?==><?=>@?@;>=@?A?@=C>>A<?@A=A>>AB?@BBB@>BA@?A@@>@BB@CA@@??@?@BAC@@DDBBCC@A?BBABBB@ECD?
inv	22	TCCCGGACCAGGCAGAAACCACCCAAGACTCTGCAGGTGGGACAGGGACAGATGGC	0	*	0	CACCAAATCCCGGACCAGGCAGAAACCACCCAAGACTCTGCAGGTGGGACAGGGACAGATGGCCACCAGGGTGACCCGGCTGGTCTTCCTTTGCTATGCT	DC?ACACBE?C@F@CDE?BBAB?@BBBA?B@?@D@A=AAAE?A>ABAA@@?AC?D?A@>?>=><B@>>A>>>??><?>@@B??<;?B>=?>=>=<<;?=<
